# Supplementary material for: Regulation of Peptaibol Profile by Velvet LAE1/VEL1 in Trichoderma Species During In Vitro Confrontations with Fusarium graminearum
Source: Microorganisms. 2026 Apr 9;14(4):847. doi: 10.3390/microorganisms14040847 (PMC13119502; doi:10.3390/microorganisms14040847)
Supplement: Supplementary file 1 [file microorganisms-14-00847-s001.zip]

Archive with 3 entries (2 files):
- microorganisms-4182411-supplementary/
- microorganisms-4182411-supplementary/Supplemental files_Figure S1-S3.pdf
- microorganisms-4182411-supplementary/Table S1.xlsx
