# Supplementary material for: Regulation of Peptaibol Profile by Velvet LAE1/VEL1 in Trichoderma Species During In Vitro Confrontations with Fusarium graminearum
Source: Microorganisms. 2026 Apr 9;14(4):847. doi: 10.3390/microorganisms14040847 (PMC13119502; doi:10.3390/microorganisms14040847)
Supplement: Supplementary file 1 [file microorganisms-14-00847-s001.zip › microorganisms-4182411-supplementary/Table S1.xlsx]

## Sheet: Mlae1 Vs. Mlae1-FG
Component name	Formula	Molecular weight	residue number	Observed RT (min)	Observed m/z	Reponse-Mlae1	Reponse-Mlae1-FG	Fold (log )
pept-1781a	C84H140N20O22	1781	18	7.2	891.529	33254.7	23269.7	0.699741
pept-1781b	C84H140N20O22	1781	18	7.01	891.529	11709	10438	0.891451
pept-1781c	C84H140N20O22	1781	18	7.47	891.529	36592.7	55453.3	1.51542
pept-1795	C85H142N20O22	1795.1	18	7.69	898.537	23607.3	24895.7	1.05457
pept-1893	C89H148N22O23	1893.1	19	5.88	947.562	14683.3	61380.7	4.1803
pept-1907	C90H150N22O23	1907.1	19	6.45	954.569	25010	56549.7	2.26108
pept-1909	C89H148N22O24	1909.1	19	5.43	955.558	6349.7	3524.33	0.555039
pept-1910a	C89H147N21O25	1910	19	5.75	956.051	1286.67	0	0
pept-1923a	C90H150N22O24	1923.1	19	5.96	962.567	3364	1860.33	0.553012
pept-1923b	C90H150N22O24	1923.1	19	6.74	962.567	4364.7	0	0
pept-1924	C90H150N22O24	1924.3	19	6.1	963.061	4827	0	0
pept-1962	C92H151N23O24	1962	19	5.3	982.072	11997	9134.3	0.761382

## Sheet: Mvel1 Vs Mvel1-FG
Component name	Formula	Molecular weight	residue number	Observed RT (min)	Observed m/z	Reponse-Mvel1	Reponse-Mvel1-FG	Fold change (log10)
pept-1781a	C84H140N20O22	1781	18	7.2	891.529	31729.3	9518.7	0.299997
pept-1781b	C84H140N20O22	1781	18	7.01	891.529	6308	27764	4.4014
pept-1781c	C84H140N20O22	1781	18	7.47	891.529	10147.7	34822.3	3.43156
pept-1795	C85H142N20O22	1795.1	18	7.69	898.537	21185.7	21046.3	0.993423
pept-1893	C89H148N22O23	1893.1	19	5.88	947.562	15935	37923	2.37986
pept-1895	C88H146N22O24	1895.1	19	5.4	948.552	8531.67	3340	0.391483
pept-1907	C90H150N22O23	1907.1	19	6.45	954.569	80453.7	0	0
pept-1909	C89H148N22O24	1909.1	19	5.43	955.558	7615.33	4678	0.614287
pept-1910a	C89H147N21O25	1910	19	5.75	956.051	8025	6747.67	0.840831
pept-1923a	C90H150N22O24	1923.1	19	5.96	962.567	1895.33	0	0
pept-1923b	C90H150N22O24	1923.1	19	6.74	962.567	3013	3289.7	1.09184
pept-1924	C90H150N22O24	1924.3	19	6.1	963.061	7756	8915.33	1.14948
pept-1962	C92H151N23O24	1962	19	5.3	982.072	13699.3	3033	0.221398

## Sheet: T23 vs T23-FG
Component name	Formula	Molecular weight	residue number	Observed RT (min)	Observed m/z	Reponse-T23	Reponse-T23-FG	Fold
pept-1781a	C84H140N20O22	1781	18	7.2	891.529	20971	895	0.042678
pept-1781b	C84H140N20O22	1781	18	7.01	891.529	7836	31591	4.03152
pept-1781c	C84H140N20O22	1781	18	7.47	891.529	54322.3	0	0
pept-1795	C85H142N20O22	1795.1	18	7.69	898.537	18162	35432.3	1.9509
pept-1893	C89H148N22O23	1893.1	19	5.88	947.562	26692.3	15590	0.584063
pept-1895	C88H146N22O24	1895.1	19	5.4	948.552	6571.67	1819.33	0.276845
pept-1907	C90H150N22O23	1907.1	19	6.45	954.569	62544	14781	0.23633
pept-1909	C89H148N22O24	1909.1	19	5.43	955.558	2425.67	2064.33	0.851038
pept-1923a	C90H150N22O24	1923.1	19	5.96	962.567	2065.67	1609.5	0.779167
pept-1923b	C90H150N22O24	1923.1	19	6.74	962.567	4073.33	3653.6	0.896956
pept-1924	C90H150N22O24	1924.3	19	6.1	963.061	2965.67	1407	0.47443
pept-1962	C92H151N23O24	1962	19	5.3	982.072	14626.3	1903.33	0.130131

## Sheet: OElae1Vs.OElae1-FG
Component name	Formula	Molecular weight	residue number	Observed RT (min)	Observed m/z	Reponse-OElae1	Reponse-OElae1-FG	Fold
pept-1781a	C84H140N20O22	1781	18	7.2	891.529	665.67	69092	103.793
pept-1781b	C84H140N20O22	1781	18	7.01	891.529	22346	30333.3	1.35744
pept-1781c	C84H140N20O22	1781	18	7.47	891.529	41851	12790	0.305608
pept-1795	C85H142N20O22	1795.1	18	7.69	898.537	24853.7	28948.7	1.16476
pept-1893	C89H148N22O23	1893.1	19	5.88	947.562	53192.7	0	0
pept-1895	C88H146N22O24	1895.1	19	5.4	948.552	7297.67	9212	1.26232
pept-1907	C90H150N22O23	1907.1	19	6.45	954.569	22324.3	51087	2.2884
pept-1909	C89H148N22O24	1909.1	19	5.43	955.558	4747	5238	1.10343
pept-1910a	C89H147N21O25	1910	19	5.75	956.051	4074	4472	1.09769
pept-1923a	C90H150N22O24	1923.1	19	5.96	962.567	1830.67	2255.67	1.23216
pept-1923b	C90H150N22O24	1923.1	19	6.74	962.567	2570.33	3018.33	1.1743
pept-1924	C90H150N22O24	1924.3	19	6.1	963.061	6523.33	8171	1.25258
pept-1962	C92H151N23O24	1962	19	5.3	982.072	8126.33	10439	1.28459

## Sheet: OEVel1Vs OEvel1-FG
Component name	Formula	Molecular weight	residue number	Observed RT (min)	Observed m/z	Reponse-OEvel1	Reponse-OEvel1-FG	Fold
pept-1781a	C84H140N20O22	1781	18	7.2	891.529	12635.7	6232.5	0.493247
pept-1781b	C84H140N20O22	1781	18	7.01	891.529	6440.33	28623.3	4.44439
pept-1781c	C84H140N20O22	1781	18	7.47	891.529	57240.3	56997.3	0.995755
pept-1795	C85H142N20O22	1795.1	18	7.69	898.537	21854.7	28542.7	1.30602
pept-1893	C89H148N22O23	1893.1	19	5.88	947.562	55102.7	69654.3	1.26408
pept-1895	C88H146N22O24	1895.1	19	5.4	948.552	8298	8383.67	1.01032
pept-1907	C90H150N22O23	1907.1	19	6.45	954.569	71639.7	36480.3	0.50922
pept-1909	C89H148N22O24	1909.1	19	5.43	955.558	3577	4521.33	1.264
pept-1910a	C89H147N21O25	1910	19	5.75	956.051	2587.33	2926	1.13089
pept-1923a	C90H150N22O24	1923.1	19	5.96	962.567	2520	2977	1.18135
pept-1923b	C90H150N22O24	1923.1	19	6.74	962.567	5594.33	3265	0.583626
pept-1924	C90H150N22O24	1924.3	19	6.1	963.061	3939.33	8852.67	2.24725
